# Supplementary material for: Genetic evidence from Indian red jungle fowl corroborates multiple domestication of modern day chicken
Source: BMC Evol Biol. 2008 Jun 10;8:174. doi: 10.1186/1471-2148-8-174 (PMC2474866; doi:10.1186/1471-2148-8-174)
Supplement: Additional file 1 — Table S1. GenAlex file showing the Nei's genetic distance, HWE and allele frequencies. [file 1471-2148-8-174-S1.xls]

## Sheet: Nei's-GD
	Populationwise Nei's Genetic Distance
	M-RJF	B-RJF	K-RJF	C	J	M	GJF
M-RJF	0
B-RJF	0.519	0
K-RJF	0.496019	0.329348	0
C	1.74787	1.4333	1.28233	0
J	2.29289	1.4537	1.73135	0.531219	0
M	1.98441	1.5788	1.75058	0.428322	0.52006	0
GJF	0.868538	0.743377	0.661541	1.78062	2.62518	1.89132	0
	Avarage	RJF	Domestic	GJF
	RJF	0.448122
	Domestic	1.69502	0.493201
	GJF	0.757819	2.09904

## Sheet: HWE
Summary of Chi-Square Tests for Hardy-Weinberg Equilibrium
Data Sheet	infile
Data Title	microsatellites AMOVA
No. Loci	11
No. Samples	76
No. Pops.	7
Pop	Locus	DF	ChiSq	Prob	Signif
M-RJF	HSF3A	21	119.41	9.15851e-16	***
M-RJF	ADL210	1	0.101856	0.749614	ns
M-RJF	HUJ1	21	52.6843	0.000152599	***
M-RJF	MCW4	15	125	2.01608e-19	***
M-RJF	MCW1	3	22.3353	5.55488e-05	***
M-RJF	MCW5	10	47.1524	8.8588e-07	***
M-RJF	MYCN	6	38.76	7.9762e-07	***
M-RJF	MCW306	3	38.9144	1.80968e-08	***
M-RJF	MCW305	1	0.0104123	0.918724	ns
M-RJF	V2	10	47.2732	8.42117e-07	***
M-RJF	CALB1	1	24	9.63357e-07	***
B-RJF	HSF3A	6	49.56	5.75932e-09	***
B-RJF	ADL210	Monomorphic
B-RJF	HUJ1	21	23.3869	0.323701	ns
B-RJF	MCW4	28	147	4.26443e-18	***
B-RJF	MCW1	15	44.406	9.49705e-05	***
B-RJF	MCW5	78	198.106	2.05244e-12	***
B-RJF	MYCN	45	70.9099	0.00817097	**
B-RJF	MCW306	21	65.2386	1.99485e-06	***
B-RJF	MCW305	Monomorphic
B-RJF	V2	28	75.3917	3.17591e-06	***
B-RJF	CALB1	1	14.3308	0.000153335	***
K-RJF	HSF3A	3	11.1111	0.01114	*
K-RJF	ADL210	Monomorphic
K-RJF	HUJ1	10	7.45185	0.682209	ns
K-RJF	MCW4	15	50	1.20412e-05	***
K-RJF	MCW1	1	4.70556	0.0300652	*
K-RJF	MCW5	28	49.4	0.00753951	**
K-RJF	MYCN	21	30.4082	0.0840878	ns
K-RJF	MCW306	10	31.1111	0.00056244	***
K-RJF	MCW305	1	0.0277008	0.867814	ns
K-RJF	V2	28	36.9444	0.120091	ns
K-RJF	CALB1	Monomorphic
C-Domestic	HSF3A	6	6.25	0.395776	ns
C-Domestic	ADL210	3	4.38775	0.222523	ns
C-Domestic	HUJ1	6	10.5556	0.103123	ns
C-Domestic	MCW4	3	2.22222	0.527585	ns
C-Domestic	MCW1	1	0.0617284	0.803785	ns
C-Domestic	MCW5	6	4	0.676676	ns
C-Domestic	MYCN	6	10.2	0.116478	ns
C-Domestic	MCW306	6	8.44444	0.207316	ns
C-Domestic	MCW305	1	5	0.0253473	*
C-Domestic	V2	Monomorphic
C-Domestic	CALB1	3	10	0.0185661	*
J-Domestic	HSF3A	10	11.1111	0.348927	ns
J-Domestic	ADL210	3	6.8	0.0785532	ns
J-Domestic	HUJ1	Monomorphic
J-Domestic	MCW4	3	6.25	0.100061	ns
J-Domestic	MCW1	3	5.2	0.157724	ns
J-Domestic	MCW5	15	25	0.0499435	*
J-Domestic	MYCN	6	10.5556	0.103123	ns
J-Domestic	MCW306	3	10	0.0185661	*
J-Domestic	MCW305	10	15.2	0.124939	ns
J-Domestic	V2	Monomorphic
J-Domestic	CALB1	1	5	0.0253473	*
M-Domestic	HSF3A	6	12.1224	0.0592922	ns
M-Domestic	ADL210	6	18	0.0062322	**
M-Domestic	HUJ1	15	18	0.262666	ns
M-Domestic	MCW4	1	4	0.0455003	*
M-Domestic	MCW1	6	7.33333	0.291117	ns
M-Domestic	MCW5	3	2.45	0.484395	ns
M-Domestic	MYCN	3	2.22222	0.527585	ns
M-Domestic	MCW306	1	3	0.0832646	ns
M-Domestic	MCW305	3	3.06122	0.382282	ns
M-Domestic	V2	Monomorphic
M-Domestic	CALB1	1	5	0.0253473	*
GJF	HSF3A	1	4	0.0455003	*
GJF	ADL210	Monomorphic
GJF	HUJ1	6	8.44444	0.207316	ns
GJF	MCW4	1	4	0.0455003	*
GJF	MCW1	Monomorphic
GJF	MCW5	6	7.11111	0.310694	ns
GJF	MYCN	6	8.44444	0.207316	ns
GJF	MCW306	6	6.33333	0.386904	ns
GJF	MCW305	3	4.44444	0.2173	ns
GJF	V2	10	16	0.0996324	ns
GJF	CALB1	1	0.444444	0.504985	ns
									0

## Sheet: Allele distribution
Allele Frequencies, Heterozygosity and Fstatistics for Codominant Data
No. Loci	11
No. Samples	76
No. Pops.	7
Pops./Allele	HSF3A	ADL210	HUJ1	MCW4	MCW1	MCW5	MYCN	MCW306	MCW305	V2	CALB1
Pop 1
Allele 76											0
Allele 87											0
Allele 93											0
Allele 100											0.791667
Allele 106											0.208333
Allele 116		0
Allele 120		0.94
Allele 122		0
Allele 124		0
Allele 130		0.06
Allele 142								0
Allele 143										0
Allele 146				0
Allele 147										0
Allele 148				0						0.36
Allele 149										0.02
Allele 150			0.14							0.18
Allele 151										0
Allele 152			0.04					0
Allele 154			0.06	0				0
Allele 155										0
Allele 156								0		0.22
Allele 157					0					0.22
Allele 158			0.38					0.704545
Allele 159					0.06					0
Allele 160			0.14	0				0.0454545
Allele 161					0
Allele 162			0.2					0.25
Allele 163								0		0
Allele 164			0					0
Allele 166			0	0				0
Allele 167					0					0
Allele 169					0.52
Allele 170				0
Allele 171					0.42					0
Allele 172				0
Allele 174			0.04	0			0
Allele 175				0.2						0
Allele 176				0.24				0
Allele 177			0	0.2
Allele 178			0	0.16			0
Allele 179				0.16						0
Allele 180			0	0.04
Allele 182				0			0
Allele 184						0
Allele 186				0			0
Allele 187							0.0263158
Allele 188				0		0	0
Allele 189							0.736842
Allele 191							0.105263
Allele 193							0.131579
Allele 194							0
Allele 196						0
Allele 198							0
Allele 203						0	0
Allele 204							0
Allele 206							0
Allele 209						0
Allele 210						0.26	0
Allele 211						0.52
Allele 212						0.12
Allele 215						0
Allele 218						0
Allele 219							0
Allele 220						0
Allele 221						0
Allele 224						0
Allele 225						0.02
Allele 229						0
Allele 230	0.02					0
Allele 231						0
Allele 236						0.08
Allele 237						0
Allele 238	0.04					0
Allele 239	0.44					0
Allele 240	0.04					0
Allele 241	0
Allele 242	0
Allele 244	0.08					0
Allele 245	0.12					0
Allele 246	0.26					0
Allele 250	0								0.98
Allele 251						0
Allele 253	0								0
Allele 255						0			0
Allele 256	0								0
Allele 258									0
Allele 259	0
Allele 263						0			0
Allele 272									0
Allele 275									0.02
Pop 2
Allele 76											0.452381
Allele 87											0
Allele 93											0
Allele 100											0.547619
Allele 106											0
Allele 116		0
Allele 120		1
Allele 122		0
Allele 124		0
Allele 130		0
Allele 142								0.0952381
Allele 143										0.047619
Allele 146				0.047619
Allele 147										0.142857
Allele 148				0.047619						0
Allele 149										0
Allele 150			0							0
Allele 151										0.119048
Allele 152			0.285714					0
Allele 154			0.047619	0.0952381				0
Allele 155										0.119048
Allele 156								0.595238		0
Allele 157					0.0238095					0
Allele 158			0.047619					0.119048
Allele 159					0.0238095					0.261905
Allele 160			0	0.190476				0
Allele 161					0.0238095
Allele 162			0.333333					0.047619
Allele 163								0.0238095		0.0238095
Allele 164			0.047619					0
Allele 166			0.142857	0				0.0952381
Allele 167					0.404762					0.0238095
Allele 169					0.380952
Allele 170				0.238095
Allele 171					0.142857					0.261905
Allele 172				0
Allele 174			0	0.047619			0
Allele 175				0						0
Allele 176				0				0.0238095
Allele 177			0	0
Allele 178			0.0952381	0.190476			0
Allele 179				0						0
Allele 180			0	0
Allele 182				0.142857			0
Allele 184						0
Allele 186				0			0.075
Allele 187							0
Allele 188				0		0	0.05
Allele 189							0
Allele 191							0.175
Allele 193							0.025
Allele 194							0
Allele 196						0.047619
Allele 198							0.075
Allele 203						0.0238095	0.175
Allele 204							0.05
Allele 206							0.2
Allele 209						0.333333
Allele 210						0	0.15
Allele 211						0.047619
Allele 212						0.190476
Allele 215						0.0714286
Allele 218						0.0238095
Allele 219							0.025
Allele 220						0
Allele 221						0
Allele 224						0
Allele 225						0.119048
Allele 229						0
Allele 230	0					0.0238095
Allele 231						0.047619
Allele 236						0
Allele 237						0
Allele 238	0					0
Allele 239	0					0
Allele 240	0					0.0238095
Allele 241	0.238095
Allele 242	0
Allele 244	0					0
Allele 245	0					0.0238095
Allele 246	0					0
Allele 250	0.380952								1
Allele 251						0.0238095
Allele 253	0.238095								0
Allele 255						0			0
Allele 256	0.142857								0
Allele 258									0
Allele 259	0
Allele 263						0			0
Allele 272									0
Allele 275									0
Pop 3
Allele 76											0
Allele 87											0
Allele 93											0
Allele 100											1
Allele 106											0
Allele 116		0
Allele 120		1
Allele 122		0
Allele 124		0
Allele 130		0
Allele 142								0.05
Allele 143										0
Allele 146				0
Allele 147										0
Allele 148				0						0
Allele 149										0
Allele 150			0							0
Allele 151										0.15
Allele 152			0.25					0
Allele 154			0	0.1				0.1
Allele 155										0.15
Allele 156								0		0
Allele 157					0					0
Allele 158			0.05					0.6
Allele 159					0					0.05
Allele 160			0	0				0
Allele 161					0
Allele 162			0.45					0
Allele 163								0		0.2
Allele 164			0					0
Allele 166			0.1	0				0.15
Allele 167					0.722222					0.15
Allele 169					0
Allele 170				0
Allele 171					0.277778					0.05
Allele 172				0
Allele 174			0	0.3			0
Allele 175				0						0.15
Allele 176				0				0.1
Allele 177			0.15	0
Allele 178			0	0.2			0
Allele 179				0						0.1
Allele 180			0	0
Allele 182				0.2			0
Allele 184						0.1
Allele 186				0.1			0.1
Allele 187							0
Allele 188				0.1		0	0
Allele 189							0
Allele 191							0.1
Allele 193							0.1
Allele 194							0
Allele 196						0
Allele 198							0.1
Allele 203						0	0.2
Allele 204							0
Allele 206							0.05
Allele 209						0
Allele 210						0.05	0.35
Allele 211						0
Allele 212						0
Allele 215						0.05
Allele 218						0.5
Allele 219							0
Allele 220						0.1
Allele 221						0
Allele 224						0
Allele 225						0.05
Allele 229						0
Allele 230	0					0.05
Allele 231						0
Allele 236						0
Allele 237						0
Allele 238	0					0
Allele 239	0					0.1
Allele 240	0					0
Allele 241	0
Allele 242	0
Allele 244	0					0
Allele 245	0					0
Allele 246	0					0
Allele 250	0.05								0.95
Allele 251						0
Allele 253	0								0
Allele 255						0			0
Allele 256	0.8								0
Allele 258									0
Allele 259	0.15
Allele 263						0			0.05
Allele 272									0
Allele 275									0
Pop 4
Allele 76											0
Allele 87											0.4
Allele 93											0.2
Allele 100											0.4
Allele 106											0
Allele 116		0
Allele 120		0.1
Allele 122		0.7
Allele 124		0
Allele 130		0.2
Allele 142								0
Allele 143										0
Allele 146				0
Allele 147										0
Allele 148				0						0
Allele 149										0
Allele 150			0.4							0
Allele 151										0
Allele 152			0					0.375
Allele 154			0.2	0				0.25
Allele 155										1
Allele 156								0		0
Allele 157					0					0
Allele 158			0					0.125
Allele 159					0					0
Allele 160			0.1	0				0
Allele 161					0
Allele 162			0					0.25
Allele 163								0		0
Allele 164			0					0
Allele 166			0	0				0
Allele 167					0.9					0
Allele 169					0
Allele 170				0.2
Allele 171					0.1					0
Allele 172				0.2
Allele 174			0	0			0.2
Allele 175				0						0
Allele 176				0.6				0
Allele 177			0	0
Allele 178			0.3	0			0.1
Allele 179				0						0
Allele 180			0	0
Allele 182				0			0
Allele 184						0
Allele 186				0			0.2
Allele 187							0
Allele 188				0		0	0
Allele 189							0
Allele 191							0.5
Allele 193							0
Allele 194							0
Allele 196						0
Allele 198							0
Allele 203						0	0
Allele 204							0
Allele 206							0
Allele 209						0
Allele 210						0	0
Allele 211						0
Allele 212						0
Allele 215						0
Allele 218						0
Allele 219							0
Allele 220						0
Allele 221						0.125
Allele 224						0
Allele 225						0
Allele 229						0
Allele 230	0.1					0
Allele 231						0
Allele 236						0
Allele 237						0.375
Allele 238	0					0
Allele 239	0					0
Allele 240	0					0
Allele 241	0.4
Allele 242	0
Allele 244	0					0
Allele 245	0.4					0
Allele 246	0					0.125
Allele 250	0.1								0
Allele 251						0
Allele 253	0								0
Allele 255						0.375			0.2
Allele 256	0								0
Allele 258									0
Allele 259	0
Allele 263						0			0.8
Allele 272									0
Allele 275									0
Pop 5
Allele 76											0
Allele 87											0.4
Allele 93											0.6
Allele 100											0
Allele 106											0
Allele 116		0
Allele 120		0
Allele 122		0.5
Allele 124		0.2
Allele 130		0.3
Allele 142								0
Allele 143										0
Allele 146				0
Allele 147										0
Allele 148				0						0
Allele 149										0
Allele 150			0							0
Allele 151										0
Allele 152			1					0.2
Allele 154			0	0				0.2
Allele 155										1
Allele 156								0		0
Allele 157					0					0
Allele 158			0					0
Allele 159					0.1					0
Allele 160			0	0				0
Allele 161					0
Allele 162			0					0
Allele 163								0		0
Allele 164			0					0.6
Allele 166			0	0				0
Allele 167					0.5					0
Allele 169					0.4
Allele 170				0.4
Allele 171					0					0
Allele 172				0.2
Allele 174			0	0			0.2
Allele 175				0						0
Allele 176				0.4				0
Allele 177			0	0
Allele 178			0	0			0.1
Allele 179				0						0
Allele 180			0	0
Allele 182				0			0
Allele 184						0
Allele 186				0			0.6
Allele 187							0
Allele 188				0		0	0
Allele 189							0
Allele 191							0.1
Allele 193							0
Allele 194							0
Allele 196						0
Allele 198							0
Allele 203						0	0
Allele 204							0
Allele 206							0
Allele 209						0
Allele 210						0	0
Allele 211						0.1
Allele 212						0
Allele 215						0.3
Allele 218						0
Allele 219							0
Allele 220						0
Allele 221						0.1
Allele 224						0
Allele 225						0
Allele 229						0.1
Allele 230	0.1					0
Allele 231						0
Allele 236						0
Allele 237						0.1
Allele 238	0.3					0.3
Allele 239	0					0
Allele 240	0					0
Allele 241	0.2
Allele 242	0.3
Allele 244	0					0
Allele 245	0					0
Allele 246	0					0
Allele 250	0.1								0.1
Allele 251						0
Allele 253	0								0
Allele 255						0			0
Allele 256	0								0.5
Allele 258									0.1
Allele 259	0
Allele 263						0			0.2
Allele 272									0.1
Allele 275									0
Pop 6
Allele 76											0
Allele 87											0.6
Allele 93											0
Allele 100											0.4
Allele 106											0
Allele 116		0.166667
Allele 120		0
Allele 122		0.5
Allele 124		0.166667
Allele 130		0.166667
Allele 142								0
Allele 143										0
Allele 146				0
Allele 147										0
Allele 148				0						0
Allele 149										0
Allele 150			0.0833333							0
Allele 151										0
Allele 152			0.0833333					0.333333
Allele 154			0	0				0
Allele 155										1
Allele 156								0		0
Allele 157					0					0
Allele 158			0.333333					0
Allele 159					0.5					0
Allele 160			0.0833333	0				0
Allele 161					0.0833333
Allele 162			0					0
Allele 163								0		0
Allele 164			0					0
Allele 166			0	0				0.666667
Allele 167					0.25					0
Allele 169					0.166667
Allele 170				0.75
Allele 171					0					0
Allele 172				0
Allele 174			0	0			0
Allele 175				0						0
Allele 176				0.25				0
Allele 177			0	0
Allele 178			0.166667	0			0.3
Allele 179				0						0
Allele 180			0.25	0
Allele 182				0			0.1
Allele 184						0
Allele 186				0			0.6
Allele 187							0
Allele 188				0		0	0
Allele 189							0
Allele 191							0
Allele 193							0
Allele 194							0
Allele 196						0
Allele 198							0
Allele 203						0	0
Allele 204							0
Allele 206							0
Allele 209						0
Allele 210						0	0
Allele 211						0
Allele 212						0
Allele 215						0
Allele 218						0
Allele 219							0
Allele 220						0
Allele 221						0.4
Allele 224						0
Allele 225						0
Allele 229						0
Allele 230	0.0833333					0
Allele 231						0
Allele 236						0
Allele 237						0
Allele 238	0					0
Allele 239	0.166667					0
Allele 240	0.166667					0
Allele 241	0.583333
Allele 242	0
Allele 244	0					0.1
Allele 245	0					0
Allele 246	0					0.5
Allele 250	0								0
Allele 251						0
Allele 253	0								0.166667
Allele 255						0			0
Allele 256	0								0.25
Allele 258									0
Allele 259	0
Allele 263						0			0.583333
Allele 272									0
Allele 275									0
Pop 7
Allele 76											0.25
Allele 87											0
Allele 93											0
Allele 100											0.75
Allele 106											0
Allele 116		0
Allele 120		1
Allele 122		0
Allele 124		0
Allele 130		0
Allele 142								0
Allele 143										0
Allele 146				0
Allele 147										0
Allele 148				0						0
Allele 149										0
Allele 150			0							0
Allele 151										0
Allele 152			0.25					0.166667
Allele 154			0	0.75				0
Allele 155										0
Allele 156								0		0
Allele 157					0					0
Allele 158			0.25					0.5
Allele 159					0					0
Allele 160			0	0				0
Allele 161					1
Allele 162			0.125					0.166667
Allele 163								0		0.25
Allele 164			0					0
Allele 166			0.375	0.25				0
Allele 167					0					0.125
Allele 169					0
Allele 170				0
Allele 171					0					0.25
Allele 172				0
Allele 174			0	0			0
Allele 175				0						0.25
Allele 176				0				0.166667
Allele 177			0	0
Allele 178			0	0			0
Allele 179				0						0.125
Allele 180			0	0
Allele 182				0			0
Allele 184						0
Allele 186				0			0
Allele 187							0
Allele 188				0		0.125	0
Allele 189							0
Allele 191							0.125
Allele 193							0
Allele 194							0.25
Allele 196						0
Allele 198							0.25
Allele 203						0	0.375
Allele 204							0
Allele 206							0
Allele 209						0
Allele 210						0	0
Allele 211						0
Allele 212						0
Allele 215						0
Allele 218						0
Allele 219							0
Allele 220						0
Allele 221						0
Allele 224						0.375
Allele 225						0
Allele 229						0
Allele 230	0					0
Allele 231						0
Allele 236						0
Allele 237						0
Allele 238	0					0
Allele 239	0					0
Allele 240	0					0
Allele 241	0
Allele 242	0
Allele 244	0					0
Allele 245	0					0
Allele 246	0					0
Allele 250	0								0.25
Allele 251						0.25
Allele 253	0.25								0.375
Allele 255						0			0
Allele 256	0								0
Allele 258									0
Allele 259	0.75
Allele 263						0.25			0.375
Allele 272									0
Allele 275									0
Pops./Allele	HSF3A	ADL210	HUJ1	MCW4	MCW1	MCW5	MYCN	MCW306	MCW305	V2	CALB1
Pop 1
N	25	25	25	25	25	25	19	22	25	25	24
Ho	0.08	0.12	0.48	0	0.12	0.2	0.0526316	0.0454545	0.04	0.4	0
He	0.7144	0.1128	0.7696	0.8096	0.5496	0.6408	0.427978	0.43905	0.0391999	0.7408	0.329861
F	0.888018	-0.0638297	0.376299	1	0.781659	0.68789	0.877023	0.896471	-0.0204095	0.460043	1
Pop 2
N	21	21	21	21	21	21	20	21	21	21	21
Ho	0.285714	0	0.761905	0	0.142857	0.285714	0.5	0.190476	0	0.285714	0.904762
He	0.721088	0	0.770975	0.834467	0.668934	0.823129	0.85875	0.609977	0	0.810658	0.495465
F	0.603774	1	0.0117647	1	0.786441	0.652893	0.417758	0.687732	1	0.647552	-0.826087
Pop 3
N	10	10	10	10	9	10	10	10	10	10	10
Ho	0.1	0	0.6	0	0.111111	0.4	0.8	0.1	0.1	0.4	0
He	0.335	0	0.7	0.8	0.401235	0.71	0.795	0.595	0.095	0.855	0
F	0.701492	1	0.142857	1	0.723077	0.43662	-0.0062893	0.831933	-0.0526313	0.532164	1
Pop 4
N	5	5	5	5	5	4	5	4	5	5	5
Ho	0.4	0.4	0.2	0.8	0.2	0.75	0.6	0.25	0	0	0
He	0.66	0.46	0.7	0.56	0.18	0.6875	0.66	0.71875	0.32	0	0.64
F	0.393939	0.130435	0.714286	-0.428572	-0.111111	-0.0909091	0.090909	0.652174	1	1	1
Pop 5
N	5	5	2	5	5	5	5	5	5	5	5
Ho	0.4	0.6	0	0.4	0.2	1	0.6	0	0.4	0	0
He	0.76	0.62	0	0.64	0.58	0.78	0.58	0.56	0.68	0	0.48
F	0.473684	0.032258	1	0.375	0.655172	-0.282051	-0.0344828	1	0.411765	1	1
Pop 6
N	6	6	6	4	6	5	5	3	6	5	5
Ho	0.166667	0.333333	0.5	0	0.5	0.4	0.8	0	0.833333	0	0
He	0.597222	0.666667	0.777778	0.375	0.652778	0.58	0.54	0.444444	0.569444	0	0.48
F	0.72093	0.5	0.357143	1	0.234043	0.310345	-0.481482	1	-0.463415	1	1
Pop 7
N	4	4	4	4	4	4	4	3	4	4	4
Ho	0	0	0.25	0	0	0.5	0.25	0.666667	0.25	0.25	0.5
He	0.375	0	0.71875	0.375	0	0.71875	0.71875	0.666667	0.65625	0.78125	0.375
F	1	1	0.652174	1	1	0.304348	0.652174	-8.9407e-08	0.619048	0.68	-0.333333
F Statistics
	HSF3A	ADL210	HUJ1	MCW4	MCW1	MCW5	MYCN	MCW306	MCW305	V2	CALB1	Mean
Fis	0.655902	0.218414	0.370782	0.726904	0.579902	0.284294	0.213481	0.689481	0.312116	0.58098	0.498358	0.466419
Fit	0.769986	0.650378	0.530518	0.802038	0.75605	0.463864	0.41549	0.787082	0.658676	0.747445	0.680079	0.660146
Fst	0.331544	0.552677	0.253864	0.275119	0.419302	0.250899	0.256839	0.314314	0.503805	0.397273	0.362252	0.356172
